# Supplementary material for: Effect of Intra-Workout Protein–Carbohydrate Co-Ingestion Versus Isocaloric Carbohydrate During Resistance Training on Muscle Fibre Hypertrophy and Oxidative Capacities in Young Men: A Randomized Controlled Trial
Source: Nutrients. 2026 Jul 14;18(14):2307. doi: 10.3390/nu18142307 (PMC13414563; doi:10.3390/nu18142307)
Supplement: Supplementary file 1 [file nutrients-18-02307-s001.zip]

Archive with 1 entries (1 files):
- nutrients-4315078-supplementary.pdf
